# Supplementary material for: Four new species of Andean Pilea (Urticaceae), with additional notes on the genus in Venezuela
Source: PhytoKeys. 2014 Oct 24;(42):57–76. doi: 10.3897/phytokeys.42.8455 (PMC4225075; doi:10.3897/phytokeys.42.8455)
Supplement: XML Treatment for Pilea miguelii [file phytokeys.42.8455-treatment2.xml]

<!DOCTYPE tp:taxon-treatment
  PUBLIC "-//TaxonX//DTD Taxonomic Treatment Publishing DTD v0 20100105//EN" "tax-treatment-NSO.dtd">
<tp:taxon-treatment xmlns:tp="http://www.plazi.org/taxpub"><tp:treatment-meta><kwd-group><label>Taxon classification</label><kwd><named-content content-type="kingdom">Plantae</named-content></kwd><kwd><named-content content-type="order">Rosales</named-content></kwd><kwd><named-content content-type="family">Urticaceae</named-content></kwd></kwd-group><mixed-citation publication-type="journal"><person-group><name><surname>Dorr</surname><given-names>Laurence J.</given-names></name><name><surname>Stergios</surname><given-names>Basil</given-names></name></person-group><article-title>Four new species of Andean <italic><tp:taxon-name><tp:taxon-name-part taxon-name-part-type="genus">Pilea</tp:taxon-name-part></tp:taxon-name></italic> (<tp:taxon-name><tp:taxon-name-part taxon-name-part-type="family">Urticaceae</tp:taxon-name-part></tp:taxon-name>), with additional notes on the genus in Venezuela</article-title><source>PhytoKeys</source><day>24</day><month>10</month><year>2014</year><volume>2014</volume><issue>42</issue><fpage>57</fpage><lpage>76</lpage><pub-id pub-id-type="doi">10.3897/phytokeys.42.8455</pub-id></mixed-citation></tp:treatment-meta><tp:nomenclature><tp:taxon-name>
                        <tp:taxon-name-part taxon-name-part-type="genus">Pilea</tp:taxon-name-part>
                        <tp:taxon-name-part taxon-name-part-type="species">miguelii</tp:taxon-name-part>
                        <object-id xmlns:xlink="http://www.w3.org/1999/xlink" content-type="ipni" xlink:type="simple">urn:lsid:ipni.org:names:77142872-1</object-id>
                    </tp:taxon-name><tp:taxon-authority>Dorr &amp; Stergios</tp:taxon-authority><tp:taxon-status xmlns:xlink="http://www.w3.org/1999/xlink" xlink:type="simple">sp. nov.</tp:taxon-status><xref ref-type="fig" rid="F2">Figure 2</xref><tp:nomenclature-citation-list><tp:nomenclature-citation><tp:taxon-name><tp:taxon-name-part taxon-name-part-type="genus">Pilea</tp:taxon-name-part></tp:taxon-name><comment> sp. B, Dorr et al., Contr. U.S. Natl. Herb. 40: 146. 2000 [2001].</comment></tp:nomenclature-citation><tp:nomenclature-citation><tp:taxon-name><tp:taxon-name-part taxon-name-part-type="genus">Pilea</tp:taxon-name-part></tp:taxon-name><comment> sp. B, vel aff., Dorr et al., Contr. U.S. Natl. Herb. 40: 146. 2000 [2001].</comment></tp:nomenclature-citation></tp:nomenclature-citation-list></tp:nomenclature><tp:treatment-sec sec-type="Diagnosis"><title>Diagnosis.</title><p>Similar to <italic><tp:taxon-name><tp:taxon-name-part taxon-name-part-type="genus">Pilea</tp:taxon-name-part> <tp:taxon-name-part taxon-name-part-type="species">haenkei</tp:taxon-name-part></tp:taxon-name></italic> Killip in the extreme difference in size of leaf laminae at each node, but differing in lamina shape (narrowly ovate to ovate or obovate versus ovate-lanceolate) and base (asymmetrically cuneate versus cordate).</p></tp:treatment-sec><tp:treatment-sec sec-type="Type"><title>Type.</title><p><bold>VENEZUELA.</bold> Trujillo: Mpio. Boconó: “Laguna Negra,” carretera entre Batatal y Mosquey, 1700 m, 3 Apr 1994, <italic>B. Stergios &amp; M. Niño 16028</italic> (holotype: PORT [58122]; isotypes: NY, US [00727846]).</p></tp:treatment-sec><tp:treatment-sec sec-type="Description"><title>Description.</title><p>Herb or shrublet, to 1.5 m tall; terrestrial; monoecious. Stems erect, branched, ± suffruticose, drying dull green or dark blackish-brown, glabrous, cystoliths fusiform, sometimes very dense, internodes 2.3–11 cm × 2–3 mm (shorter distally), terete and becoming ± angulate in cross-section when dry. Stipules ca 2 mm long, deltoid, drying light-brown, caducous. Leaves petiolate, distichous; petioles at the same node unequal by a ratio of 1:(5–) 10–20, major petioles 0.5–4 cm long, minor petioles ca 1 mm long or subsessile, glabrous; laminae of leaves at each node unequal by a ratio of 1:5–11.5; major laminae in a pair 5–11.5 × 2–5.5 (–7) cm, narrowly ovate to ovate or obovate, slightly asymmetric, membranous, 3-nerved from the base or lateral nerves diverging from the midrib 1–2 mm above the base, secondary nerves 12–14 pair, borne 80–90° to the midrib; upper surface dull or dark green, glabrous, cystoliths fusiform, unequal in size, often dense, lower surface pale or dull green, glabrous, midrib and secondary nerves prominently raised, base asymmetrically cuneate, margin coarsely crenate to serrate its entire length, apex long acuminate; minor laminae in a pair 0.9–2 × 0.5–1 cm, otherwise as major laminae. Inflorescences &gt; 20 per stem, unisexual, white, whitish-green or green; bracts broadly deltate, ca 1 mm long; bracteoles broadly deltate, ca 1 mm long. Staminate inflorescences 4 per axil, 10–15 × 17–20 mm, bearing &gt; 50 flowers in a loose, spreading cyme; peduncles 2–5 mm long, glabrous; pedicels ca 0.5–1 mm long, glabrous. Staminate flowers ca 1 mm long, greenish-white; tepals 4, ca 0.75 mm long, ± verrucose; stamens 4. Pistillate inflorescences 4 per axil, ca 10 × 18 mm, bearing &gt; 50 flowers in a loose, spreading cyme; peduncles 2–5 mm long, glabrous; pedicels 0.5–0.75 mm long, glabrous. Pistillate flowers ca 0. 5 mm long. Infructescences not seen.</p><fig id="F2" position="float" orientation="portrait"><label>Figure 2.</label><caption><p><italic><tp:taxon-name><tp:taxon-name-part taxon-name-part-type="genus">Pilea</tp:taxon-name-part> <tp:taxon-name-part taxon-name-part-type="species">miguelii</tp:taxon-name-part></tp:taxon-name></italic>. <bold>A</bold> Habit; note the unequal leaf laminae at each node <bold>B</bold> Leaf detail (major lamina upper surface) showing cystoliths <bold>C</bold> Staminate inflorescence <bold>D</bold> Detail of staminate inflorescence. <bold>E</bold> Staminate flower showing tepals covering anthers <bold>F</bold> Pistillate inflorescence <bold>G</bold> Pistillate flower <bold>H</bold> Pistillate flower with tepals teased apart to show mature ovary. (<bold>A</bold> from <italic>B. Stergios &amp; M. Niño 16028</italic> (PORT); <bold>B–E</bold> from <italic>B. Stergios &amp; M. Niño 16028</italic> (US); <bold>F–H</bold> from <italic>J.A. Steyermark 55767</italic> (US)).</p></caption><graphic xmlns:xlink="http://www.w3.org/1999/xlink" xlink:href="phytokeys-042-057-g002.jpg" position="float" orientation="portrait" xlink:type="simple" id="oo_33148.jpg"/></fig></tp:treatment-sec><tp:treatment-sec sec-type="Distribution and ecology"><title>Distribution and ecology.</title><p>Known only from the Andes of Venezuela (Lara, Mérida, and Trujillo states) where it forms colonies in the understory of cloud forest; 1490–2600 (–3210) m.</p></tp:treatment-sec><tp:treatment-sec sec-type="Etymology"><title>Etymology.</title><p>This species is named for S. Miguel Niño, professor at UNELLEZ, Guanare, and valued collaborator in our investigations of the Andean flora.</p></tp:treatment-sec><tp:treatment-sec sec-type="Specimens examined"><title>Specimens examined.</title><p><bold>VENEZUELA.</bold> <bold>Lara:</bold> Mpio. Morán: Quebrada Los Cedros (<named-content xmlns:xlink="http://www.w3.org/1999/xlink" content-type="dwc:verbatimCoordinates" xlink:type="simple">09°31'N, 070°01'W</named-content>), 15 km al S de Humocaro Alto, hacia Guaitó, 1500 m, 8 Jul 1974, <italic>J.A. Steyermark &amp; V. Carreño Espinoza 110270</italic> (VEN). <bold>Mérida:</bold> Mpio. Arzobispo Chacón: NW- and W-facing slopes of Quebrada de Montaña, in La Montaña de Los Torritos, tributary to Río Canaguá, above Finca La Montaña, 8 km SW of Canaguá, 1925–2075 m, 8 May 1944,  <italic>J.A. Steyermark 56365</italic> (US). Mpio. Rangel: Quebrada entre Aracay y La Cuchilla, <named-content xmlns:xlink="http://www.w3.org/1999/xlink" content-type="dwc:verbatimCoordinates" xlink:type="simple">08°56'N, 070°36'W</named-content>, 2250 m, 28 Dec 1985, <italic>A. Fernandez 1582</italic> (PORT). Mpio. Libertador: between Los Corales and Las Cuadras, 1490–3210 m, 25 Mar 1944, <italic>J.A. Steyermark 55767</italic> (US). <bold>Trujillo:</bold> Mpio. Boconó: Límites del Páramo de Guaramacal y el bosque nublado, 25 km SE de Boconó, ca <named-content xmlns:xlink="http://www.w3.org/1999/xlink" content-type="dwc:verbatimCoordinates" xlink:type="simple">09°13'N, 070°10'W</named-content>, 2200–2600 m, 23 Jan 1986, <italic>G. Aymard et al. 5000</italic> (PORT); Parque Nacional Guaramacal, en los alrededores del acueducto de Boconó, detras de la Laguna de Los Cedros, <named-content xmlns:xlink="http://www.w3.org/1999/xlink" content-type="dwc:verbatimCoordinates" xlink:type="simple">09°14'38"N, 070°13'12"W</named-content>, 1850 m, 12 Mar 1998, <italic>N. Cuello et al. 1399</italic> (PORT, US); Parque Nacional Guaramacal, vertiente occidental, Sector El Santuario, alrededores de La Cueva, ca <named-content xmlns:xlink="http://www.w3.org/1999/xlink" content-type="dwc:verbatimCoordinates" xlink:type="simple">09°10'N, 070°18'W</named-content>, 1800 m, 1 May 1998, <italic>N. Cuello et al. 1432</italic> (NY, PORT, US); 13 km ESE of Boconó, 1 km W of Guaramacal, <named-content xmlns:xlink="http://www.w3.org/1999/xlink" content-type="dwc:verbatimCoordinates" xlink:type="simple">09°11'N, 070°09'W</named-content>, 1600 m, 16 Mar 1982, <italic>R. Liesner et al. 12896</italic> (MO, PORT, VEN). Entre Boconó y El Batatal, 1800 m, 5 Sep 1966, <italic>J.A. Steyermark &amp; M. Rabe 97410</italic> (NY, US, VEN).</p></tp:treatment-sec><tp:treatment-sec sec-type="Discussion"><title>Discussion.</title><p><italic><tp:taxon-name><tp:taxon-name-part taxon-name-part-type="genus">Pilea</tp:taxon-name-part> <tp:taxon-name-part taxon-name-part-type="species">miguelii</tp:taxon-name-part></tp:taxon-name></italic> belongs in the Heterophyllae species group of <xref ref-type="bibr" rid="B11">Weddell (1869)</xref> and the <tp:taxon-name><tp:taxon-name-part taxon-name-part-type="above-genus">Centradenioideae</tp:taxon-name-part></tp:taxon-name> species group of <xref ref-type="bibr" rid="B4">Killip (1936)</xref>. The new species is easily recognized by the combination of the extreme difference in leaf laminae size at each node and the branching inflorescences.</p><p>One of the specimens (<italic>Steyermark 56365</italic>, US) that fits our concept of <italic><tp:taxon-name><tp:taxon-name-part taxon-name-part-type="genus">Pilea</tp:taxon-name-part> <tp:taxon-name-part taxon-name-part-type="species">miguelii</tp:taxon-name-part></tp:taxon-name></italic> was identified by Killip (in sched.) as <italic><tp:taxon-name><tp:taxon-name-part taxon-name-part-type="genus">Pilea</tp:taxon-name-part> <tp:taxon-name-part taxon-name-part-type="species">losensis</tp:taxon-name-part></tp:taxon-name></italic> Killip, but the similarity is superficial. <xref ref-type="bibr" rid="B4">Killip (1936)</xref> included <italic><tp:taxon-name><tp:taxon-name-part taxon-name-part-type="genus">Pilea</tp:taxon-name-part> <tp:taxon-name-part taxon-name-part-type="species">losensis</tp:taxon-name-part></tp:taxon-name></italic> in his Multiflorae species group and unlike our new species the leaf laminae at each node are ± equal in size (versus distinctly unequal), the laminae are narrowly elliptic to oblong-elliptic (versus narrowly ovate to ovate or obovate), and the apices are acuminate (versus long acuminate). In addition, the type of <italic><tp:taxon-name><tp:taxon-name-part taxon-name-part-type="genus">Pilea</tp:taxon-name-part> <tp:taxon-name-part taxon-name-part-type="species">losensis</tp:taxon-name-part></tp:taxon-name></italic>, at least, is sparingly branched while most collections of <italic><tp:taxon-name><tp:taxon-name-part taxon-name-part-type="genus">Pilea</tp:taxon-name-part> <tp:taxon-name-part taxon-name-part-type="species">miguelii</tp:taxon-name-part></tp:taxon-name></italic> are profusely branched.</p><p>Another specimen (<italic>Steyermark 55767</italic>, US) that fits our concept of <italic><tp:taxon-name><tp:taxon-name-part taxon-name-part-type="genus">Pilea</tp:taxon-name-part> <tp:taxon-name-part taxon-name-part-type="species">miguelii</tp:taxon-name-part></tp:taxon-name></italic> was identified by Killip (in sched.) as <italic><tp:taxon-name><tp:taxon-name-part taxon-name-part-type="genus">Pilea</tp:taxon-name-part> <tp:taxon-name-part taxon-name-part-type="species">carnosula</tp:taxon-name-part></tp:taxon-name></italic> Wedd., also in his Multiflorae species group (<xref ref-type="bibr" rid="B4">Killip 1936</xref>). This “new record” for Venezuela was reported by <xref ref-type="bibr" rid="B10">Steyermark (1957</xref> as “<italic><tp:taxon-name><tp:taxon-name-part taxon-name-part-type="species">carnulosa</tp:taxon-name-part></tp:taxon-name></italic>”) and subsequently repeated by <xref ref-type="bibr" rid="B9">Romaniuc Neto (2008</xref> as “<italic><tp:taxon-name><tp:taxon-name-part taxon-name-part-type="species">carnulosa</tp:taxon-name-part></tp:taxon-name></italic>”). The two species are only superficially similar. The leaf laminae at each node are ± similar in size in <italic><tp:taxon-name><tp:taxon-name-part taxon-name-part-type="genus">Pilea</tp:taxon-name-part> <tp:taxon-name-part taxon-name-part-type="species">carnosula</tp:taxon-name-part></tp:taxon-name></italic> and the major laminae of <italic><tp:taxon-name><tp:taxon-name-part taxon-name-part-type="genus">Pilea</tp:taxon-name-part> <tp:taxon-name-part taxon-name-part-type="species">carnosula</tp:taxon-name-part></tp:taxon-name></italic> are smaller than those of <italic><tp:taxon-name><tp:taxon-name-part taxon-name-part-type="genus">Pilea</tp:taxon-name-part> <tp:taxon-name-part taxon-name-part-type="species">miguelii</tp:taxon-name-part></tp:taxon-name></italic> (0.8–4 versus 5–11.5 cm long).</p><p>The very dense, whitish covering of cystoliths on the leaves and stems of one collection (<italic>Steyermark &amp; Rabe 97410</italic>) from Trujillo makes the material look different than the type of <italic><tp:taxon-name><tp:taxon-name-part taxon-name-part-type="genus">Pilea</tp:taxon-name-part> <tp:taxon-name-part taxon-name-part-type="species">miguelii</tp:taxon-name-part></tp:taxon-name></italic>, but a careful examination of other morphological characters (leaf size, shape, venation, etc.) convinces us that this sterile collection belongs with <italic><tp:taxon-name><tp:taxon-name-part taxon-name-part-type="genus">Pilea</tp:taxon-name-part> <tp:taxon-name-part taxon-name-part-type="species">miguelii</tp:taxon-name-part></tp:taxon-name></italic> as does another sterile collection (<italic>A. Fernandez 1582</italic>) from Mérida that also has a dense covering of cystoliths.</p><p>Table <xref ref-type="table" rid="T2">2</xref> summarizes the differences between <italic><tp:taxon-name><tp:taxon-name-part taxon-name-part-type="genus">Pilea</tp:taxon-name-part> <tp:taxon-name-part taxon-name-part-type="species">miguelii</tp:taxon-name-part></tp:taxon-name></italic> and other species to which it is compared (see diagnosis) or with which it has been confused.</p><table-wrap id="T2" position="float" orientation="portrait"><label>Table 2.</label><caption><p>Diagnostic characters that distinguish <italic><tp:taxon-name><tp:taxon-name-part taxon-name-part-type="genus">Pilea</tp:taxon-name-part> <tp:taxon-name-part taxon-name-part-type="species">miguelii</tp:taxon-name-part></tp:taxon-name></italic> and several similar species.</p></caption><table rules="all"><tbody><tr><th rowspan="1" colspan="1">Characters</th><th rowspan="1" colspan="1"><italic><tp:taxon-name><tp:taxon-name-part taxon-name-part-type="genus">Pilea</tp:taxon-name-part> <tp:taxon-name-part taxon-name-part-type="species">miguelii</tp:taxon-name-part></tp:taxon-name></italic></th><th rowspan="1" colspan="1"><italic><tp:taxon-name><tp:taxon-name-part taxon-name-part-type="genus">Pilea</tp:taxon-name-part> <tp:taxon-name-part taxon-name-part-type="species">carnosula</tp:taxon-name-part></tp:taxon-name></italic></th><th rowspan="1" colspan="1"><italic><tp:taxon-name><tp:taxon-name-part taxon-name-part-type="genus">Pilea</tp:taxon-name-part> <tp:taxon-name-part taxon-name-part-type="species">haenkei</tp:taxon-name-part></tp:taxon-name></italic></th><th rowspan="1" colspan="1"><italic><tp:taxon-name><tp:taxon-name-part taxon-name-part-type="genus">Pilea</tp:taxon-name-part> <tp:taxon-name-part taxon-name-part-type="species">losensis</tp:taxon-name-part></tp:taxon-name></italic></th></tr><tr><td rowspan="1" colspan="1">Leaf laminae at a node</td><td rowspan="1" colspan="1">unequal</td><td rowspan="1" colspan="1">± equal</td><td rowspan="1" colspan="1">unequal</td><td rowspan="1" colspan="1">± equal</td></tr><tr><td rowspan="1" colspan="1">Leaf shape</td><td rowspan="1" colspan="1">narrowly ovate to ovate or obovate</td><td rowspan="1" colspan="1">narrowly lanceolate</td><td rowspan="1" colspan="1">ovate-lanceolate</td><td rowspan="1" colspan="1">narrowly elliptic to oblong-elliptic</td></tr><tr><td rowspan="1" colspan="1">Major lamina size</td><td rowspan="1" colspan="1">5–11.5 × 2–5.5 (–7) cm</td><td rowspan="1" colspan="1">0.8–4 × 0.5–1.5 cm</td><td rowspan="1" colspan="1">9–13 × 3.5–4.5 cm</td><td rowspan="1" colspan="1">6–12 × 2–2.5 cm</td></tr><tr><td rowspan="1" colspan="1">Leaf base</td><td rowspan="1" colspan="1">asymmetrically cuneate</td><td rowspan="1" colspan="1">indistinctly cordate</td><td rowspan="1" colspan="1">indistinctly cordate</td><td rowspan="1" colspan="1">indistinctly cordate</td></tr><tr><td rowspan="1" colspan="1">Leaf apex</td><td rowspan="1" colspan="1">long acuminate</td><td rowspan="1" colspan="1">long acuminate</td><td rowspan="1" colspan="1">acuminate</td><td rowspan="1" colspan="1">acuminate</td></tr></tbody></table></table-wrap><!--PageBreak--></tp:treatment-sec><tp:treatment-sec sec-type="Conservation status"><title>Conservation status.</title><p>We cannot discern a threat to <italic><tp:taxon-name><tp:taxon-name-part taxon-name-part-type="genus">Pilea</tp:taxon-name-part> <tp:taxon-name-part taxon-name-part-type="species">miguelii</tp:taxon-name-part></tp:taxon-name></italic> using IUCN criteria (<xref ref-type="bibr" rid="B3">IUCN 2001</xref>). We are aware of 15–20 distinct populations, all but one of which is in either Guaramacal National Park or the Sierra Nevada National Park. The extent of occurrence (EOO) is less than 5000 km<sup>2</sup> and the area of occupancy (AOO) is less than 500 km<sup>2</sup>, which might suggest that the species is Endangered (E) under criteria B1 or B2, but there are &gt; 5 populations and no evidence of their decline.</p></tp:treatment-sec><ref-list><ref id="B11"><mixed-citation xmlns:xlink="http://www.w3.org/1999/xlink" xlink:type="simple"><person-group><name name-style="western"><surname>Weddell</surname><given-names>HA</given-names></name></person-group> (<year>1869</year>) <article-title><italic><tp:taxon-name><tp:taxon-name-part taxon-name-part-type="genus">Pilea</tp:taxon-name-part></tp:taxon-name></italic>.</article-title> In: <person-group><name name-style="western"><surname>deCandolle</surname><given-names>ALLP</given-names></name></person-group> (<role>Ed</role>) <source>Prodromus</source><volume>16</volume>(<issue>1</issue>). <publisher-name>Treuttel and Wurtz</publisher-name>, <publisher-loc>Paris</publisher-loc>, <fpage>104</fpage>–<lpage>163</lpage>.</mixed-citation></ref><ref id="B4"><mixed-citation xmlns:xlink="http://www.w3.org/1999/xlink" xlink:type="simple"><person-group><name name-style="western"><surname>Killip</surname><given-names>EP</given-names></name></person-group> (<year>1936</year>) <article-title>New species of <italic><tp:taxon-name><tp:taxon-name-part taxon-name-part-type="genus">Pilea</tp:taxon-name-part></tp:taxon-name></italic> from the Andes.</article-title><source>Contributions from the United States National Herbarium</source><volume>26</volume>(<issue>8</issue>): <fpage>367</fpage>–<lpage>394</lpage>.</mixed-citation></ref><ref id="B10"><mixed-citation xmlns:xlink="http://www.w3.org/1999/xlink" xlink:type="simple"><person-group><name name-style="western"><surname>Steyermark</surname><given-names>JA</given-names></name></person-group> (<year>1957</year>) <article-title>Botanical exploration in Venezuela – IV.</article-title><source>Fieldiana, Botany</source><volume>28</volume>(<issue>4</issue>): <fpage>679</fpage>–<lpage>1190</lpage>.</mixed-citation></ref><ref id="B9"><mixed-citation xmlns:xlink="http://www.w3.org/1999/xlink" xlink:type="simple"><person-group><name name-style="western"><surname>Romaniuc Neto</surname><given-names>S</given-names></name></person-group> (<year>2008</year>) <article-title><tp:taxon-name><tp:taxon-name-part taxon-name-part-type="family">Urticaceae</tp:taxon-name-part></tp:taxon-name>.</article-title> In: <person-group><name name-style="western"><surname>Hokche</surname><given-names>O</given-names></name><name name-style="western"><surname>Berry</surname><given-names>PE</given-names></name><name name-style="western"><surname>Huber</surname><given-names>O</given-names></name></person-group> (<role>Eds</role>) <source>Nuevo catálogo de la flora vascular de Venezuela</source>. <publisher-name>Fundación Instituto Botánico de Venezuela Dr. Tobías Lasser</publisher-name>, <publisher-loc>Caracas</publisher-loc>, <fpage>649</fpage>–<lpage>652</lpage>.</mixed-citation></ref><ref id="B3"><mixed-citation xmlns:xlink="http://www.w3.org/1999/xlink" xlink:type="simple"><institution xlink:type="simple">International Union for Conservation of Nature and Natural Resources Species Survival Commission</institution> (<year>2001</year>) <source>IUCN Red List Categories: Version 3.1 (second edition).</source><publisher-name>International Union for Conservation of Nature and Natural Resources</publisher-name>, <publisher-loc>Gland and Cambridge</publisher-loc>, <size units="page">70 pp</size>.</mixed-citation></ref></ref-list></tp:taxon-treatment>
