# Supplementary material for: Four new species of Andean Pilea (Urticaceae), with additional notes on the genus in Venezuela
Source: PhytoKeys. 2014 Oct 24;(42):57–76. doi: 10.3897/phytokeys.42.8455 (PMC4225075; doi:10.3897/phytokeys.42.8455)
Supplement: XML Treatment for Pilea nidiae [file phytokeys.42.8455-treatment4.xml]

<!DOCTYPE tp:taxon-treatment
  PUBLIC "-//TaxonX//DTD Taxonomic Treatment Publishing DTD v0 20100105//EN" "tax-treatment-NSO.dtd">
<tp:taxon-treatment xmlns:tp="http://www.plazi.org/taxpub"><tp:treatment-meta><kwd-group><label>Taxon classification</label><kwd><named-content content-type="kingdom">Plantae</named-content></kwd><kwd><named-content content-type="order">Rosales</named-content></kwd><kwd><named-content content-type="family">Urticaceae</named-content></kwd></kwd-group><mixed-citation publication-type="journal"><person-group><name><surname>Dorr</surname><given-names>Laurence J.</given-names></name><name><surname>Stergios</surname><given-names>Basil</given-names></name></person-group><article-title>Four new species of Andean <italic><tp:taxon-name><tp:taxon-name-part taxon-name-part-type="genus">Pilea</tp:taxon-name-part></tp:taxon-name></italic> (<tp:taxon-name><tp:taxon-name-part taxon-name-part-type="family">Urticaceae</tp:taxon-name-part></tp:taxon-name>), with additional notes on the genus in Venezuela</article-title><source>PhytoKeys</source><day>24</day><month>10</month><year>2014</year><volume>2014</volume><issue>42</issue><fpage>57</fpage><lpage>76</lpage><pub-id pub-id-type="doi">10.3897/phytokeys.42.8455</pub-id></mixed-citation></tp:treatment-meta><tp:nomenclature><tp:taxon-name>
                        <tp:taxon-name-part taxon-name-part-type="genus">Pilea</tp:taxon-name-part>
                        <tp:taxon-name-part taxon-name-part-type="species">nidiae</tp:taxon-name-part>
                        <object-id xmlns:xlink="http://www.w3.org/1999/xlink" content-type="ipni" xlink:type="simple">urn:lsid:ipni.org:names:77142874-1</object-id>
                    </tp:taxon-name><tp:taxon-authority>Dorr &amp; Stergios</tp:taxon-authority><tp:taxon-status xmlns:xlink="http://www.w3.org/1999/xlink" xlink:type="simple">sp. nov.</tp:taxon-status><xref ref-type="fig" rid="F4">Figure 4</xref><!--PageBreak--><!--PageBreak--><!--PageBreak--><tp:nomenclature-citation-list><tp:nomenclature-citation><tp:taxon-name><tp:taxon-name-part taxon-name-part-type="genus">Pilea</tp:taxon-name-part></tp:taxon-name><comment> sp. D, Dorr et al., Contr. U.S. Natl. Herb. 40: 147. 2000 [2001].</comment></tp:nomenclature-citation></tp:nomenclature-citation-list></tp:nomenclature><tp:treatment-sec sec-type="Diagnosis"><title>Diagnosis.</title><p>Similar to <italic><tp:taxon-name><tp:taxon-name-part taxon-name-part-type="genus">Pilea</tp:taxon-name-part> <tp:taxon-name-part taxon-name-part-type="species">flexuosa</tp:taxon-name-part></tp:taxon-name></italic> Wedd. from which it differs by its asymmetrically elliptic to narrowly-elliptic or obovate (versus broadly ovate) laminae that are asymmetrically cuneate (versus rounded or cordate) at the base.</p></tp:treatment-sec><tp:treatment-sec sec-type="Type"><title>Type.</title><p><bold>VENEZUELA.</bold> Trujillo: Mpio. Boconó: Parque Nacional Guaramacal, sector vertiente sur, 2800–2900 m, 25–30 Jul 2002, <italic>B. Stergios &amp; R. Caracas 19810</italic> (holotype: PORT [85861]: isotypes: K, MO, US [00772535]).</p></tp:treatment-sec><tp:treatment-sec sec-type="Description"><title>Description.</title><p>Herb, to 1.25 m tall; terrestrial; dioecious. Stems erect or prostrate (fide <!--PageBreak--><italic>Stergios &amp; Caracas 19810</italic>), succulent, branched, drying reddish-brown, dull purple (fide <italic>Steyermark 55533</italic>) or almost black, glabrous, cystoliths punctiform or short fusiform, often clustered at nodes, internodes 0.8–3.5 × 1–4 mm (shorter distally), terete in cross-section, angulate when dry, nodes constricted (at least when dry). Stipules 6–11 mm long, narrowly triangular, drying pale brown or tan, persistent. Leaves petiolate, distichous; petioles at the same node unequal by a ratio of 1:11.5–13.5 (–23), canaliculate above, glabrous; major petioles 2.3–2.7 cm long; minor petioles ca 1–2 mm long; laminae of leaves at each node unequal by a ratio of 1:1.7–2.2, major laminae in a pair 6.5–9.5 × 1.5–3.2 cm, asymmetrically elliptic to narrowly-elliptic or obovate, membranous, 3-nerved with lateral nerves diverging from midrib 1–6 mm above the base, forming pocket domatia where the 3 nerves join, midrib and lateral nerves prominent below, slightly impressed (or not) above, lateral nerves visible almost the entire lamina length but disappearing below the apex, secondary nerves 8–14 pair, borne 70–90° to the midrib and then curved distally, upper surface dark green, drying dark brown, glabrous except for scattered, minute peltate scales, cystoliths fusiform or absent, lower surface pale green drying dark brown, glabrous except for scattered, minute peltate scales, base cuneate, asymmetrical, margin coarsely toothed entire length, apex long acuminate; minor laminae in a pair 3–5 × 0.8–1.5 cm, otherwise as major laminae. Inflorescences 1–10 per stem, unisexual, green suffused with maroon; bracts ca 2 mm long; bracteoles ca 1 mm long. Staminate inflorescences 1 per axil, 2.8–3.5 cm long, bearing ca 50 flowers in a compact head-like cyme; peduncles 2–3 cm long, glabrous with minute, scattered peltate scales, occasionally cystoliths present; pedicels ca 0.25 mm long. Staminate flowers ca 1.5 × 1–1.25 mm (mature flowers not seen); tepals 4, ca 2 mm long, notched inside; stamens 4. Pistillate inflorescences 1 or 2 per axil, ca 5 mm long, bearing ca 50 flowers in a ± loose cyme; peduncles ca 2 mm long, glabrous; pedicels minute. Pistillate flowers ca 0.5–0.75 mm long, cucullate tepal ca 0.5 mm long, ± lanceolate; lateral tepals minute. Infructescences 1–2.5 cm long, frequently including receptive pistillate flowers; peduncles 0.7–1.8 cm long; achenes ca 1.25 × 1 mm, compressed, asymmetrically ellipsoid or lachrymiform, verrucose, margin narrowly thickened with a very narrow hyaline wing.</p><fig id="F4" position="float" orientation="portrait"><label>Figure 4.</label><caption><p><italic><tp:taxon-name><tp:taxon-name-part taxon-name-part-type="genus">Pilea</tp:taxon-name-part> <tp:taxon-name-part taxon-name-part-type="species">nidiae</tp:taxon-name-part></tp:taxon-name></italic>. <bold>A</bold> Habit; note the unequal leaf laminae at each node <bold>B</bold> Leaf detail (major lamina upper surface) showing cystoliths <bold>C</bold> Stipules and stem covered with cystoliths <bold>D</bold> Staminate inflorescence <bold>E</bold> Infructescence <bold>F, G</bold> Pistillate flowers with developing achenes. (<bold>A, D</bold> from <italic>J.L. Luteyn &amp; E. Cotton 9705</italic> (NY); <bold>B, C</bold> from <italic>J.A. Steyermark 55533</italic> (US); <bold>E–G</bold> from <italic>B. Stergios &amp; R. Caracas 19810</italic> (US)).</p></caption><graphic xmlns:xlink="http://www.w3.org/1999/xlink" xlink:href="phytokeys-042-057-g004.jpg" position="float" orientation="portrait" xlink:type="simple" id="oo_33150.jpg"/></fig></tp:treatment-sec><tp:treatment-sec sec-type="Distribution and ecology"><title>Distribution and ecology.</title><p>Known only from the Andes of Venezuela (Lara and Trujillo states) where it is found in the moist, shaded understory of montane forest; 2285–2900 m.</p></tp:treatment-sec><tp:treatment-sec sec-type="Etymology"><title>Etymology.</title><p>This species is named in honor of Nidia Cuello, Director of Herbario PORT, UNELLEZ, Guanare, and expert on the vegetative ecology of Guaramacal National Park.</p></tp:treatment-sec><tp:treatment-sec sec-type="Specimens examined"><title>Specimens examined.</title><p><bold>VENEZUELA.</bold> <bold>Lara:</bold> Mpio. Morán: Trail from Humocaro to Buenos Aires (caserío) below Páramo Los Rosas (ca <named-content xmlns:xlink="http://www.w3.org/1999/xlink" content-type="dwc:verbatimCoordinates" xlink:type="simple">09°40'N, 070°05'W</named-content>), 2750 m, 25 Jul 1979, <italic>R. Liesner et al. 8158</italic> (MO, VEN); Between Buenos Aires to Canyon of El Callado, above Humocaro Alto, 2285–2740 m, 12 Feb 1944, <italic>J.A. Steyermark 55533</italic> (NY, US). <bold>Trujillo:</bold> Mpio. Boconó: Páramo Guaramacal, 20–21 km beyond jct. with hwy. NE of Boconó, ca <named-content xmlns:xlink="http://www.w3.org/1999/xlink" content-type="dwc:verbatimCoordinates" xlink:type="simple">09°13'N, 070°13'W</named-content>, 2640–2700 m, 14 Mar 1984, <italic>J.L Luteyn &amp; E. Cotton 9705</italic> (MO, NY, PORT, VEN).</p></tp:treatment-sec><tp:treatment-sec sec-type="Discussion"><title>Discussion.</title><p><italic><tp:taxon-name><tp:taxon-name-part taxon-name-part-type="genus">Pilea</tp:taxon-name-part> <tp:taxon-name-part taxon-name-part-type="species">nidiae</tp:taxon-name-part></tp:taxon-name></italic> belongs in the Heterophyllae group of <xref ref-type="bibr" rid="B11">Weddell (1869)</xref>. Its 3-nerved, toothed leaves that are unequal in size at each node and conspicuous, persistent stipules place it in the Flexuosae group of <xref ref-type="bibr" rid="B4">Killip (1936</xref>, <xref ref-type="bibr" rid="B5">1939</xref>). We have not encountered any other Andean species from Venezuela with stipules that are as large as those of <italic><tp:taxon-name><tp:taxon-name-part taxon-name-part-type="genus">Pilea</tp:taxon-name-part> <tp:taxon-name-part taxon-name-part-type="species">nidiae</tp:taxon-name-part></tp:taxon-name></italic>.</p><p>The leaf laminae of one of the paratype collections (<!--PageBreak--><!--PageBreak--><italic>Steyermark 55533</italic>) are narrower than in the type of <italic><tp:taxon-name><tp:taxon-name-part taxon-name-part-type="genus">Pilea</tp:taxon-name-part> <tp:taxon-name-part taxon-name-part-type="species">nidiae</tp:taxon-name-part></tp:taxon-name></italic> and densely covered in cystoliths above and below (the type mostly lacks cystoliths). All other characters (leaf shape, venation, toothing, etc.) agree with our concept of this new species.</p><table-wrap id="T4" position="float" orientation="portrait"><label>Table 4.</label><caption><p>Diagnostic characters that distinguish <italic><tp:taxon-name><tp:taxon-name-part taxon-name-part-type="genus">Pilea</tp:taxon-name-part> <tp:taxon-name-part taxon-name-part-type="species">nidiae</tp:taxon-name-part></tp:taxon-name></italic> and <italic><tp:taxon-name><tp:taxon-name-part taxon-name-part-type="genus">Pilea</tp:taxon-name-part> <tp:taxon-name-part taxon-name-part-type="species">flexuosa</tp:taxon-name-part></tp:taxon-name></italic>.</p></caption><table rules="all"><tbody><tr><th rowspan="1" colspan="1">Characters</th><th rowspan="1" colspan="1"><italic><tp:taxon-name><tp:taxon-name-part taxon-name-part-type="genus">Pilea</tp:taxon-name-part> <tp:taxon-name-part taxon-name-part-type="species">nidiae</tp:taxon-name-part></tp:taxon-name></italic></th><th rowspan="1" colspan="1"><italic><tp:taxon-name><tp:taxon-name-part taxon-name-part-type="genus">Pilea</tp:taxon-name-part> <tp:taxon-name-part taxon-name-part-type="species">flexuosa</tp:taxon-name-part></tp:taxon-name></italic></th></tr><tr><td rowspan="1" colspan="1">Stipule shape (length)</td><td rowspan="1" colspan="1">narrowly triangular (6–11 mm)</td><td rowspan="1" colspan="1">ovate orbicular (4–6 mm)</td></tr><tr><td rowspan="1" colspan="1">Major leaf lamina size</td><td rowspan="1" colspan="1">6.5–9.5 × 1.5–3.2 cm</td><td rowspan="1" colspan="1">2–6 ×1.5–4 cm</td></tr><tr><td rowspan="1" colspan="1">Leaf shape</td><td rowspan="1" colspan="1">elliptic to narrowly elliptic or obovate</td><td rowspan="1" colspan="1">broadly ovate</td></tr><tr><td rowspan="1" colspan="1">Leaf base</td><td rowspan="1" colspan="1">cuneate</td><td rowspan="1" colspan="1">rounded or cordate</td></tr><tr><td rowspan="1" colspan="1">Leaf apex</td><td rowspan="1" colspan="1">long acuminate</td><td rowspan="1" colspan="1">abruptly acute to acuminate</td></tr></tbody></table></table-wrap></tp:treatment-sec><tp:treatment-sec sec-type="Conservation status"><title>Conservation status.</title><p>Using IUCN criteria (<xref ref-type="bibr" rid="B3">IUCN 2001</xref>) we tentatively consider <italic><tp:taxon-name><tp:taxon-name-part taxon-name-part-type="genus">Pilea</tp:taxon-name-part> <tp:taxon-name-part taxon-name-part-type="species">nidiae</tp:taxon-name-part></tp:taxon-name></italic> to be Endangered (E). The known range of the species is less than 5000 km<sup>2</sup> (IUCN criterion B1) and there are only four known populations and of these only two are in a protected area (IUCN criterion B1(a)). We know nothing, however, about the dynamics of these populations and whether or not they are declining.</p></tp:treatment-sec><ref-list><ref id="B11"><mixed-citation xmlns:xlink="http://www.w3.org/1999/xlink" xlink:type="simple"><person-group><name name-style="western"><surname>Weddell</surname><given-names>HA</given-names></name></person-group> (<year>1869</year>) <article-title><italic><tp:taxon-name><tp:taxon-name-part taxon-name-part-type="genus">Pilea</tp:taxon-name-part></tp:taxon-name></italic>.</article-title> In: <person-group><name name-style="western"><surname>deCandolle</surname><given-names>ALLP</given-names></name></person-group> (<role>Ed</role>) <source>Prodromus</source><volume>16</volume>(<issue>1</issue>). <publisher-name>Treuttel and Wurtz</publisher-name>, <publisher-loc>Paris</publisher-loc>, <fpage>104</fpage>–<lpage>163</lpage>.</mixed-citation></ref><ref id="B4"><mixed-citation xmlns:xlink="http://www.w3.org/1999/xlink" xlink:type="simple"><person-group><name name-style="western"><surname>Killip</surname><given-names>EP</given-names></name></person-group> (<year>1936</year>) <article-title>New species of <italic><tp:taxon-name><tp:taxon-name-part taxon-name-part-type="genus">Pilea</tp:taxon-name-part></tp:taxon-name></italic> from the Andes.</article-title><source>Contributions from the United States National Herbarium</source><volume>26</volume>(<issue>8</issue>): <fpage>367</fpage>–<lpage>394</lpage>.</mixed-citation></ref><ref id="B5"><mixed-citation xmlns:xlink="http://www.w3.org/1999/xlink" xlink:type="simple"><person-group><name name-style="western"><surname>Killip</surname><given-names>EP</given-names></name></person-group> (<year>1939</year>) <article-title>The Andean species of <italic><tp:taxon-name><tp:taxon-name-part taxon-name-part-type="genus">Pilea</tp:taxon-name-part></tp:taxon-name></italic>.</article-title><source>Contributions from the United States National Herbarium</source><volume>26</volume>(<issue>10</issue>): <fpage>475</fpage>–<lpage>530</lpage>, tt. 30–40.</mixed-citation></ref><ref id="B3"><mixed-citation xmlns:xlink="http://www.w3.org/1999/xlink" xlink:type="simple"><institution xlink:type="simple">International Union for Conservation of Nature and Natural Resources Species Survival Commission</institution> (<year>2001</year>) <source>IUCN Red List Categories: Version 3.1 (second edition).</source><publisher-name>International Union for Conservation of Nature and Natural Resources</publisher-name>, <publisher-loc>Gland and Cambridge</publisher-loc>, <size units="page">70 pp</size>.</mixed-citation></ref></ref-list></tp:taxon-treatment>
